# Supplementary material for: Sensory Phenomenon Assessment Scale: a new tool for assessment of tic-associated sensations
Source: Front Psychiatry. 2024 Jun 24;15:1387417. doi: 10.3389/fpsyt.2024.1387417 (PMC11228244; doi:10.3389/fpsyt.2024.1387417)
Supplement: Supplementary file 1 [file DataSheet_1.zip]

Archive with 4 entries (4 files):
- Development of Sensory Phenomenon Assessment Scale (SPAS).DOCX
- Final Version of Sensory Phenomenon Assessment Scale (SPAS).DOCX
- Table S1 The first round of expert consultation questionnaire (for experts).DOCX
- User Manual of Sensory Phenomenon Assessment Scale (SPAS).docx
